# Supplementary material for: The Predictive Performance and Stability of Six Species Distribution Models
Source: PLoS One. 2014 Nov 10;9(11):e112764. doi: 10.1371/journal.pone.0112764 (PMC4226630; doi:10.1371/journal.pone.0112764)
Supplement: Table S1 — Pearson’s correlation coefficients ( R s) between 26 environmental variables. (XLS) [file pone.0112764.s002.xls]

## Sheet: Sheet1
								Table S1. Pearson’s correlation coefficients (Rs) between 26 environmental variables
	ALT	Bio10	Bio11	Bio12	Bio13	Bio14	Bio15	Bio16	Bio17	Bio18	Bio19	Bio1	Bio2	Bio3	Bio4	Bio5	Bio6	Bio7	Bio8	Bio9	HF	HII	HPD	SOC	SMI	SPH
ALT
Bio10	-0.925976
Bio11	-0.376338	0.626188
Bio12	-0.390667	0.433178	0.733256
Bio13	-0.40364	0.391058	0.641351	0.949462
Bio14	-0.405437	0.48559	0.667831	0.864051	0.723881
Bio15	0.356957	-0.465836	-0.516615	-0.489446	-0.279949	-0.643614
Bio16	-0.374815	0.380989	0.673251	0.97104	0.990468	0.747596	-0.331347
Bio17	-0.384654	0.46775	0.664115	0.863394	0.721228	0.993565	-0.649143	0.745217
Bio18	-0.360151	0.349066	0.636998	0.935061	0.980082	0.667822	-0.271404	0.983978	0.663809
Bio19	-0.350644	0.437463	0.646909	0.847309	0.704791	0.976763	-0.631265	0.728896	0.984217	0.638433
Bio1	-0.702343	0.88721	0.914113	0.656408	0.580979	0.639352	-0.547713	0.596036	0.627524	0.559186	0.602054
Bio2	0.464768	-0.503859	-0.6757	-0.81881	-0.750022	-0.773122	0.592634	-0.760259	-0.767527	-0.729054	-0.735423	-0.654366
Bio3	0.684353	-0.499251	0.195821	-0.00616841	0.00392157	-0.178251	0.24019	0.0428303	-0.159731	0.063579	-0.130728	-0.135853	0.314398
Bio4	-0.389031	0.141068	-0.683388	-0.524854	-0.448215	-0.391267	0.219172	-0.497748	-0.403371	-0.481778	-0.409202	-0.329795	0.38872	-0.712759
Bio5	-0.917535	0.984246	0.51942	0.295066	0.247454	0.38641	-0.426503	0.237122	0.3677	0.202821	0.340852	0.816468	-0.369963	-0.537564	0.262126
Bio6	-0.407486	0.640976	0.992485	0.763052	0.665	0.711168	-0.556852	0.695399	0.70716	0.656354	0.687337	0.915998	-0.751341	0.11742	-0.660335	0.529474
Bio7	-0.208136	-0.0150974	-0.772909	-0.672039	-0.592918	-0.543221	0.332875	-0.63617	-0.552494	-0.616109	-0.549349	-0.461845	0.602465	-0.538376	0.967667	0.127031	-0.774194
Bio8	-0.923286	0.98032	0.577252	0.363695	0.350008	0.377674	-0.374411	0.334139	0.356047	0.325972	0.323258	0.849412	-0.434101	-0.477246	0.185043	0.969526	0.586108	0.0380748
Bio9	-0.339112	0.610025	0.980448	0.679857	0.568845	0.658112	-0.536235	0.604068	0.656894	0.560067	0.649527	0.89409	-0.624351	0.210157	-0.672878	0.516607	0.971267	-0.750199	0.554755
HF	-0.613578	0.555472	0.420637	0.515203	0.581899	0.401108	-0.255219	0.546549	0.388502	0.555278	0.356761	0.534862	-0.607276	-0.376994	-0.0181469	0.472778	0.453011	-0.176934	0.542297	0.346542
HII	-0.629596	0.57487	0.438492	0.528538	0.593183	0.414711	-0.268667	0.558323	0.401671	0.56658	0.36891	0.555377	-0.618574	-0.380452	-0.022574	0.490981	0.470748	-0.18409	0.561755	0.364494	0.998101
HPD	-0.332796	0.36165	0.374573	0.349278	0.362891	0.348067	-0.187447	0.336937	0.339461	0.341639	0.317129	0.400811	-0.436883	-0.191601	-0.138712	0.30004	0.398465	-0.242039	0.35132	0.35113	0.506125	0.514761
SOC	0.0342028	-0.181002	-0.152571	0.126316	0.238067	-0.0154238	0.220452	0.203747	-0.00564746	0.239902	-0.0184708	-0.181419	-0.0683491	-0.0138238	0.0230726	-0.237744	-0.150773	-0.00109436	-0.163743	-0.210859	0.286616	0.27058	0.0983404
SMI	0.0126458	0.0196575	0.474675	0.745752	0.739189	0.543611	-0.262063	0.759759	0.554574	0.762068	0.534943	0.290152	-0.520988	0.2683	-0.584581	-0.114097	0.476392	-0.642147	-0.023559	0.419311	0.307629	0.315474	0.202308	0.309898
SPH	0.0503368	-0.0529855	-0.465588	-0.763789	-0.738335	-0.591369	0.310485	-0.766643	-0.599184	-0.749078	-0.585118	-0.306872	0.570809	-0.209013	0.538845	0.0748664	-0.481231	0.618535	0.00188474	-0.412369	-0.317889	-0.325511	-0.180984	-0.383263	-0.802977
